# Supplementary material for: Genetic Diversity of Merozoite Surface Antigens in Global Babesia bovis Populations
Source: Genes (Basel). 2023 Oct 13;14(10):1936. doi: 10.3390/genes14101936 (PMC10606690; doi:10.3390/genes14101936)
Supplement: Supplementary file 1 [file genes-14-01936-s001.zip]

Archive with 1 entries (1 files):
- genes-2593345-supplementary.pdf
